# Supplementary material for: The Prevalence of MRI-Defined Sacroiliitis and Classification of Spondyloarthritis in Patients with Acute Anterior Uveitis: A Longitudinal Single-Centre Cohort Study
Source: Diagnostics (Basel). 2022 Jan 11;12(1):161. doi: 10.3390/diagnostics12010161 (PMC8774303; doi:10.3390/diagnostics12010161)
Supplement: Supplementary file 1 [file diagnostics-12-00161-s001.zip]

Archive with 1 entries (1 files):
- diagnostics-1509332-supplementary.pdf
